# Supplementary material for: Methicillin-Resistant Staphylococcus aureus T144: A Hypervirulent Model Strain for Infection Models
Source: Antibiotics (Basel). 2025 Mar 6;14(3):270. doi: 10.3390/antibiotics14030270 (PMC11939158; doi:10.3390/antibiotics14030270)
Supplement: Supplementary file 1 [file antibiotics-14-00270-s001.zip]

Archive with 1 entries (1 files):
- antibiotics-3484393-supplementary.pdf
